# Supplementary material for: Evaluation of Coping Strategies among Students with Type D Personality
Source: Int J Environ Res Public Health. 2022 Apr 18;19(8):4918. doi: 10.3390/ijerph19084918 (PMC9029841; doi:10.3390/ijerph19084918)
Supplement: Supplementary file 1 [file ijerph-19-04918-s001.zip]

Archive with 1 entries (1 files):
- ijerph-1568890-supplementary.pdf
